# Supplementary material for: A conformational change in α-catenin’s actin-binding domain governs adherens junction maturation
Source: Commun Biol. 2025 Sep 1;8:1325. doi: 10.1038/s42003-025-08785-3 (PMC12402239; doi:10.1038/s42003-025-08785-3)
Supplement: Supplementary file 4 — Supplementary Data 1 [file 42003_2025_8785_MOESM4_ESM.xlsx]

## Sheet: Fig. 1g
FRET Efficiency
pooled data from 6 independent experiments
n= 206	n=209
FL-TS-697	F7-NF-697		Data Set	Test	n	min	Q1	median	Q2	max	D	Z	Asymp. Prob>|D|	p-value	significant
26.5867	34.8279		F7-NF-697	Kolmogorov- Smirnov Test	209	2.00445	18.4713	26.6349	32.4921	38.1118	0.34352	3.49895	2.85729e-11	0.001	yes
21.3767	28.3233		vs
14.7458	35.5857		FL-TS-697		206	2.2293	11.9018	20.2534	26.4984	34.007
8.74645	35.9015
29.9021	26.4288
22.0082	20.1137
11.2725	30.5336
6.53615	21.0609
12.8513	24.2185
20.4294	30.5336
29.9021	30.5336
26.4288	25.4815
21.6925	30.5336
13.7986	21.0609
20.7452	21.0609
30.5336	34.7648
12.8513	36.9435
11.3672	29.5864
21.0609	30.8494
34.007	24.2185
29.2706	18.2191
11.5883	35.0805
27.7234	34.7016
12.2198	19.1664
13.167	27.0603
30.2179	24.2185
26.4288	22.324
14.7458	24.85
17.5876	38.1118
13.7986	14.0827
17.4603	10.7936
24.7619	17.4603
15.873	30.6349
30.0952	32.3809
24.7619	32.3809
17.4603	23.8095
18.4127	33.9682
26.9841	29.2064
29.5238	23.4921
25.4921	30.1587
14.2857	31.4286
20.3175	27.9365
30.1587	33.1429
26.6667	18.4127
23.1429	33.0159
15.5556	36.1905
29.3333	33.0159
30.254	30.7936
21.9048	30.1587
17.4603	16.5079
10.1587	26.6349
31.1111	25.3968
9.52381	28.8889
27.3016	23.4921
26.9841	23.8095
20.6349	26.0317
22.5397	19.6825
26.0317	31.746
12.6984	32.6984
13.6117	23.4938
27.0003	11.6991
27.6379	26.6815
24.4501	34.6509
16.1619	14.5681
22.2187	30.8256
2.80523	7.55499
14.8868	9.78642
22.8243	19.6685
24.6732	30.8256
20.9436	26.6815
25.0877	33.0571
7.55499	30.1881
26.5859	14.2493
21.1348	32.7702
17.1183	20.9436
28.3711	34.0134
25.0877	19.0309
11.3803	11.3803
31.782	14.8868
16.6082	33.1527
11.0615	27.9566
24.1313	26.6815
26.6815	31.9095
19.0309	33.0571
25.4064	33.6946
13.293	13.9305
20.1893	11.0615
26.4984	17.1183
23.9432	11.6991
27.4448	32.4921
26.2461	31.5457
30.7255	32.4921
24.2902	34.3849
23.9748	31.5457
27.1293	33.4385
27.4448	29.9685
4.73186	31.5457
9.46372	30.9148
8.83281	33.8486
18.2965	16.4038
9.77918	14.8265
18.612	18.612
5.36278	21.4511
11.041	27.4448
13.7539	15.2366
19.8738	13.5962
23.758	11.6719
26.4331	10.8517
26.4331	17.3502
26.5287	31.2102
28.3439	26.1147
28.5987	25.1592
17.5159	33.4395
28.6624	35.6688
30.828	25.1592
26.2102	28.6624
2.2293	31.5287
12.8662	29.2994
8.9172	34.3949
12.0064	18.1529
8.02548	21.0191
10.1911	19.4267
14.0127	14.3312
10.1911	19.1083
8.59873	22.293
9.87261	12.7388
33.1849	10.828
28.4123	18.4713
21.0945	20.0637
20.84	30.0032
29.685	32.8667
18.231	32.8667
28.0942	33.1849
26.4715	34.1075
18.5492	29.0487
23.9898	33.1849
2.95896	33.503
11.4858	37.0029
13.1403	36.3665
9.64047	13.7767
7.09513	2.00445
2.95896	18.8673
17.5947	20.14
8.7496	3.27712
7.73147	6.55425
15.6857	13.1403
20.1893	20.7763
26.4984	20.14
23.9432	10.5313
27.4448	32.4921
26.2461	31.5457
30.7255	32.4921
24.2902	34.3849
23.9748	31.5457
27.1293	33.4385
27.4448	29.9685
4.73186	31.5457
9.46372	30.9148
8.83281	33.8486
18.2965	16.4038
9.77918	14.8265
18.612	18.612
5.36278	21.4511
11.041	27.4448
13.7539	15.2366
19.8738	13.5962
23.758	11.6719
26.4331	10.8517
26.4331	17.3502
26.5287	31.2102
28.3439	26.1147
28.5987	25.1592
17.5159	33.4395
28.6624	35.6688
30.828	25.1592
26.2102	28.6624
2.2293	31.5287
12.8662	29.2994
8.9172	34.3949
12.0064	18.1529
8.02548	21.0191
10.1911	19.4267
14.0127	14.3312
10.1911	19.1083
8.59873	22.293
9.87261	12.7388
33.1849	10.828
28.4123	18.4713
21.0945	20.0637
20.84	30.0032
29.685	32.8667
18.231	32.8667
28.0942	33.1849
26.4715	34.1075
18.5492	29.0487
23.9898	33.1849
2.95896	33.503
11.4858	37.0029
13.1403	36.3665
9.64047	13.7767
7.09513	2.00445
2.95896	18.8673
17.5947	20.14
8.7496	3.27712
7.73147	6.55425
15.6857	13.1403
	20.7763
	20.14
	10.5313

## Sheet: Fig. 2b
FRET Efficiency
pooled data from 6 independent experiments
n= 105	n=104
PA	MA		Data Set	Test	n	min	Q1	median	Q2	max	D	Z	Asymp. Prob>|D|	p-value	significant
34.8279	28.3233		PA	Kolmogorov- Smirnov Test	105	14.8868	30.1587	32.3809	33.5988	38.1118	0.84734	6.12489	1.56792e-33	0.001	yes
35.5857	26.4288		vs
35.9015	20.1137		MA		104	2.00445	13.5962	18.612	22.0825	36.9435
30.5336	21.0609
30.5336	24.2185
30.5336	25.4815
30.5336	21.0609
21.0609	36.9435
34.7648	30.8494
29.5864	24.2185
18.2191	19.1664
35.0805	27.0603
34.7016	22.324
24.2185	24.85
38.1118	14.0827
30.6349	10.7936
32.3809	17.4603
32.3809	23.8095
33.9682	23.4921
29.2064	27.9365
30.1587	18.4127
31.4286	16.5079
33.1429	26.6349
33.0159	25.3968
36.1905	28.8889
33.0159	23.4921
30.7936	23.8095
30.1587	26.0317
31.746	19.6825
32.6984	23.4938
26.6815	11.6991
34.6509	14.5681
30.8256	7.55499
30.8256	9.78642
33.0571	19.6685
30.1881	26.6815
32.7702	14.2493
34.0134	20.9436
19.0309	11.3803
14.8868	27.9566
33.1527	13.9305
26.6815	11.0615
31.9095	17.1183
33.0571	11.6991
33.6946	16.4038
32.4921	14.8265
31.5457	18.612
32.4921	21.4511
34.3849	27.4448
31.5457	15.2366
33.4385	13.5962
29.9685	11.6719
31.5457	10.8517
30.9148	17.3502
33.8486	18.1529
31.2102	21.0191
26.1147	19.4267
25.1592	14.3312
33.4395	19.1083
35.6688	22.293
25.1592	12.7388
28.6624	10.828
31.5287	18.4713
29.2994	20.0637
34.3949	13.7767
30.0032	2.00445
32.8667	18.8673
32.8667	20.14
33.1849	3.27712
34.1075	6.55425
29.0487	13.1403
33.1849	20.7763
33.503	20.14
37.0029	10.5313
36.3665	16.4038
32.4921	14.8265
31.5457	18.612
32.4921	21.4511
34.3849	27.4448
31.5457	15.2366
33.4385	13.5962
29.9685	11.6719
31.5457	10.8517
30.9148	17.3502
33.8486	18.1529
31.2102	21.0191
26.1147	19.4267
25.1592	14.3312
33.4395	19.1083
35.6688	22.293
25.1592	12.7388
28.6624	10.828
31.5287	18.4713
29.2994	20.0637
34.3949	13.7767
30.0032	2.00445
32.8667	18.8673
32.8667	20.14
33.1849	3.27712
34.1075	6.55425
29.0487	13.1403
33.1849	20.7763
33.503	20.14
37.0029	10.5313
36.3665

## Sheet: Fig. 2c
FRET Efficiency
pooled data from 3 independent experiments
n=45	n=45	n=45	n=45
PA		MA
ctrl	siRNA	ctrl	siRNA		Data Set		Test	n	min	Q1	median	Q2	max	D	Z	Asymp. Prob>|D|	p-value	significant
30.6349	20	31.746	21.5873		PA	ctrl	Kolmogorov- Smirnov Test	45	24.9206	29.8095	30.8254	32.0635	33.6508	0.37778	1.79196	0.00298	0.01	yes
33.6508	23.4921	32.3809	19.6825			vs
31.4286	20.6349	32.3809	22.8571			siRNA		45	25.7143	31.5079	32.3809	33.3968	36.5079
32.6984	22.6667	31.1111	21.9048		MA	ctrl	Kolmogorov- Smirnov Test	45	17.4603	19.8413	20.9524	23.0794	26.6667	0.15556	0.73786	0.65339	0.05	no
31.746	21.9048	34.2857	20			vs
30.4762	20.3175	30.1587	19.3016			siRNA		45	18.0952	19.7778	20.5714	21.746	26.6667
32.6984	20.6349	33.3333	22.5397
28.5714	20	33.0159	20.3175
29.8413	22.2222	31.4286	20.3175
32.3809	19.0476	31.5873	21.5873
29.8413	19.3651	36.5079	19.6825
28.5714	18.4127	33.9682	21.5873
26.3492	19.0476	36.5079	19.6825
33.6508	20	33.4603	21.9048
31.746	23.8095	32.5397	20.5714
28.7936	21.5873	32.5397	20
29.4286	24.127	31.746	20
27.9365	17.4603	32.3809	19.5556
24.9206	25.6508	29.8413	23.8095
29.6191	18.1905	32.0635	19.873
33.3333	18.7302	32.0635	20.6349
32.0635	17.7778	33.0159	21.2064
31.1111	26.6667	31.6825	21.5873
29.7778	17.4603	34.6032	18.0952
32.4127	20.9524	32.3809	25.7143
30.1587	20.6349	27.6191	26.6667
30.4762	20.9524	34.8889	21.2698
31.1111	26.3492	30.4762	19.6825
31.4286	25.0794	32.3809	19.0476
31.746	20.6349	32.3809	20
32.6984	19.6825	33.6508	22.2222
33.5238	25.7143	34.2857	19.6825
32.6984	21.5873	29.8413	19.0476
27.3016	19.1111	33.6508	20.3175
31.6825	25.0794	33.3333	20
30.7936	20	31.7143	20.6349
30.4762	23.8095	30.7936	21.9048
29.8413	24.127	33.0159	20.9524
30.4762	20.6349	25.7143	21.9048

## Sheet: Fig. 2d
FRET Efficiency
pooled data from 3 independent experiments
n= 31	n=29
PA	MA		Data Set	Test	n	min	Q1	median	Q2	max	D	Z	Asymp. Prob>|D|	p-value	significant
3.20513	1.85897		PA	Kolmogorov- Smirnov Test	31	1.92308	2.91667	4.80769	6.41026	10.4167	0.38042	1.47255	0.01748	0.05	yes
7.05128	1.76282		vs
5.12821	3.84615		MA		29	0	1.89103	3.20513	4.00641	5.76923
3.71795	3.84615
4.80769	4.80769
2.88462	3.52564
4.23077	5.76923
3.75	5.12821
2.78846	1.92308
2.5641	1.1859
3.84615	2.21154
5.12821	3.20513
7.05128	4.16667
1.92308	4.16667
5.44872	1.63462
6.73077	3.20513
2.91667	5.25641
3.84615	4.55128
2.5641	1.3141
6.41026	3.20513
2.4359	3.71795
10.4167	0.96154
5.12821	2.82051
10.2564	2.66026
7.24359	2.24359
5.54487	0
2.66026	1.92308
7.72436	3.20513
5.44872	3.14103
5.38462
2.98077

## Sheet: Fig. 2e
FRET Efficiency
pooled data from 3 independent experiments
n= 45	n=45
F7-NF	FL-TS		Data Set	Test	n	min	Q1	median	Q2	max	D	Z	Asymp. Prob>|D|	p-value	significant
18.2637	19.8392		F7-NF	Kolmogorov- Smirnov Test	45	13.3505	17.6849	18.9711	20.109	22.8296	0.37778	1.79196	0.00298	0.01	yes
17.2669	18.0064		vs
17.6849	20.5788		FL-TS		45	12.8617	18.1378	20.3537	21.6165	25
18.1994	12.8617
21.2219	16.9132
18.9711	20.3537
16.3987	16.0772
18.328	20.5788
20.2572	22.508
18.4244	21.2219
17.6849	20.9003
16.3987	18.6495
19.6141	22.8296
18.6495	17.3633
22.8296	17.6849
20.5128	24.2628
19.8397	18.3333
19.2949	17.6282
18.2692	22.7564
19.5513	20.641
20.1282	25
16.6987	21.4744
19.5513	18.2692
20.3205	18.5897
20.5128	19.7436
21.6346	19.2308
16.6667	21.4423
15.9295	21.4744
20.1923	16.9872
14.3269	15.1282
19.5443	21.7587
15.8537	21.0526
19.1913	22.3363
19.9615	21.0526
20.8601	17.5225
17.8434	15.0834
18.4852	19.1271
17.8434	22.6573
20.7317	19.9615
19.8331	21.0526
15.276	22.9782
20.0899	18.8062
19.7689	22.6573
13.3505	22.6573
18.8382	19.448

## Sheet: Fig. 2g
Anisotropy
pooled data from 3 independent experiments
	n= 45		n=32
Time	PA	s.e.m.	MA	s.e.m.
0	0.18817	0.00999	0.22773	0.01456
0.025	0.21123	0.0089	0.24603	0.01124
0.05	0.23397	0.00736	0.26724	0.00715
0.075	0.25525	0.0058	0.29684	0.0085
0.1	0.2762	0.00479	0.31234	0.00587
0.125	0.28818	0.00444	0.32775	0.00617
0.15	0.30284	0.00348	0.34091	0.00442
0.175	0.31413	0.00318	0.3546	0.00393
0.2	0.32227	0.00276	0.36148	0.00357
0.225	0.33047	0.00237	0.37089	0.00292
0.25	0.336	0.00237	0.37249	0.00333
0.275	0.33837	0.00225	0.38222	0.00444
0.3	0.34339	0.00192	0.38378	0.00333
0.325	0.34723	0.00179	0.38888	0.00385
0.35	0.3463	0.00211	0.38692	0.00342
0.375	0.34903	0.00192	0.38801	0.00339
0.4	0.34946	0.00219	0.3958	0.00394
0.425	0.35074	0.00218	0.39559	0.00334
0.45	0.35237	0.00221	0.39538	0.00374
0.475	0.35189	0.00231	0.39465	0.00374
0.5	0.35091	0.00198	0.39328	0.00392
0.525	0.35287	0.00237	0.39549	0.00356
0.55	0.35109	0.00218	0.39454	0.00335
0.575	0.35019	0.00203	0.39507	0.00321
0.6	0.35029	0.00243	0.39621	0.00318
0.625	0.34952	0.0019	0.39229	0.00434
0.65	0.35067	0.00233	0.39328	0.00342
0.675	0.34715	0.00207	0.39223	0.00265
0.7	0.34842	0.00225	0.39005	0.00253
0.725	0.34883	0.00225	0.39399	0.00326
0.75	0.34888	0.00242	0.38394	0.00339
0.775	0.34898	0.00208	0.39167	0.00289
0.8	0.34869	0.00246	0.39004	0.00384
0.825	0.34459	0.002	0.39271	0.0029
0.85	0.34836	0.00227	0.38848	0.00368
0.875	0.3447	0.00208	0.3853	0.00374
0.9	0.3462	0.00201	0.39137	0.00318
0.925	0.34558	0.00271	0.39033	0.00281
0.95	0.34392	0.002	0.39039	0.00378
0.975	0.3438	0.00226	0.38717	0.00325
1	0.34594	0.00205	0.39101	0.0036
1.025	0.3426	0.00204	0.38862	0.00366
1.05	0.3468	0.00243	0.39136	0.00416
1.075	0.34277	0.00252	0.38609	0.00374
1.1	0.34382	0.00189	0.38688	0.00379
1.125	0.3412	0.00237	0.39025	0.00389
1.15	0.34256	0.0024	0.3919	0.00552
1.175	0.34364	0.00246	0.38595	0.00372
1.2	0.3431	0.00204	0.38009	0.0033
1.225	0.3388	0.00236	0.38934	0.00336
1.25	0.34233	0.00208	0.38813	0.00348
1.275	0.3409	0.0023	0.382	0.00373
1.3	0.33865	0.00261	0.3855	0.00352
1.325	0.33973	0.00238	0.38686	0.0041
1.35	0.33946	0.00207	0.38249	0.00403
1.375	0.3394	0.00222	0.38128	0.00357
1.4	0.34044	0.00237	0.38422	0.00384
1.425	0.33954	0.00226	0.38177	0.00371
1.45	0.33845	0.00273	0.38105	0.00345
1.475	0.33699	0.00275	0.38616	0.00421
1.5	0.34036	0.00249	0.38514	0.00303
1.525	0.33918	0.00211	0.38572	0.00419
1.55	0.33572	0.00242	0.37978	0.00463
1.575	0.33711	0.00222	0.37912	0.00383
1.6	0.33506	0.00253	0.38257	0.00359
1.625	0.33624	0.00242	0.38591	0.00378
1.65	0.33926	0.00248	0.3798	0.00427
1.675	0.33777	0.00263	0.38468	0.0045
1.7	0.33558	0.00264	0.38711	0.00417
1.725	0.33481	0.00235	0.38407	0.0046
1.75	0.33566	0.00203	0.37822	0.00341
1.775	0.33713	0.00266	0.38196	0.00382
1.8	0.33504	0.00228	0.38539	0.0041
1.825	0.33691	0.00239	0.37836	0.00401
1.85	0.33519	0.0026	0.37689	0.0043
1.875	0.33436	0.00243	0.38776	0.00489
1.9	0.33458	0.00227	0.38814	0.00565
1.925	0.33414	0.00252	0.3778	0.00427
1.95	0.33341	0.00255	0.37341	0.00362
1.975	0.33261	0.00259	0.3774	0.00439
2	0.33364	0.00227	0.37509	0.00388
2.025	0.33483	0.0023	0.3821	0.00321
2.05	0.33431	0.00209	0.37828	0.0043
2.075	0.33582	0.00232	0.37689	0.00544
2.1	0.33195	0.00232	0.37881	0.00409
2.125	0.32991	0.00217	0.37689	0.00489
2.15	0.33408	0.0025	0.37761	0.00425
2.175	0.33145	0.00238	0.37492	0.00558
2.2	0.33272	0.00261	0.37682	0.00391
2.225	0.3323	0.00232	0.37721	0.00427
2.25	0.32777	0.00255	0.37485	0.00403
2.275	0.33091	0.00241	0.37635	0.00385
2.3	0.33362	0.0028	0.37642	0.00401
2.325	0.33131	0.00239	0.38086	0.00386
2.35	0.32917	0.00234	0.38044	0.00435
2.375	0.32997	0.00236	0.3755	0.00406
2.4	0.32873	0.00202	0.37608	0.00464
2.425	0.32901	0.00246	0.37322	0.0043
2.45	0.33055	0.0029	0.37829	0.00441
2.475	0.33047	0.00255	0.37364	0.0054
2.5	0.33076	0.00267	0.37785	0.00483
2.525	0.3285	0.00239	0.37418	0.00432
2.55	0.32856	0.00244	0.37681	0.00505
2.575	0.32724	0.00263	0.36641	0.00489
2.6	0.32525	0.00236	0.37339	0.0043
2.625	0.33035	0.00236	0.37749	0.00549
2.65	0.32792	0.00239	0.37224	0.00357
2.675	0.32696	0.00198	0.38018	0.00466
2.7	0.32974	0.00246	0.36844	0.00491
2.725	0.32729	0.00257	0.37985	0.00451
2.75	0.33146	0.00282	0.37492	0.00443
2.775	0.32729	0.00285	0.37002	0.00529
2.8	0.32781	0.00284	0.37863	0.00433
2.825	0.32736	0.0027	0.37946	0.00614
2.85	0.32643	0.00205	0.37336	0.00437
2.875	0.32442	0.00251	0.37147	0.0041
2.9	0.32828	0.00272	0.37289	0.00492
2.925	0.32428	0.00215	0.36838	0.00593
2.95	0.32505	0.0024	0.37257	0.00494
2.975	0.32606	0.00236	0.36952	0.00401
3	0.32933	0.0032	0.37815	0.00443
3.025	0.32487	0.00308	0.37174	0.00528
3.05	0.32916	0.0024	0.37682	0.00413
3.075	0.32324	0.00238	0.36534	0.0046
3.1	0.32557	0.00284	0.37418	0.00475
3.125	0.32507	0.00235	0.36113	0.00467
3.15	0.32729	0.00267	0.3744	0.00509
3.175	0.3263	0.00257	0.36625	0.00443
3.2	0.32461	0.00256	0.37101	0.0052
3.225	0.32756	0.00237	0.37088	0.00456
3.25	0.32654	0.00241	0.37174	0.00419
3.275	0.32359	0.00235	0.37539	0.005
3.3	0.32732	0.00281	0.36964	0.00557
3.325	0.31969	0.00309	0.37766	0.00446
3.35	0.32518	0.00286	0.37374	0.00412
3.375	0.32611	0.00307	0.37851	0.00506
3.4	0.32234	0.00274	0.37286	0.00527
3.425	0.31899	0.00279	0.3696	0.00552
3.45	0.32289	0.00264	0.36857	0.00515
3.475	0.32553	0.00215	0.36999	0.00454
3.5	0.32191	0.00282	0.35899	0.00468
3.525	0.32003	0.00301	0.37011	0.00412
3.55	0.32229	0.0027	0.37016	0.00571
3.575	0.32199	0.00268	0.36819	0.00506
3.6	0.32302	0.00244	0.3693	0.00464
3.625	0.32202	0.00314	0.36718	0.00705
3.65	0.32602	0.00247	0.36869	0.00531
3.675	0.32283	0.00276	0.37101	0.00394
3.7	0.32284	0.00297	0.37007	0.00475
3.725	0.32336	0.00257	0.37025	0.00594
3.75	0.32112	0.00238	0.36347	0.00425
3.775	0.31719	0.00238	0.35986	0.00421
3.8	0.32127	0.00278	0.36347	0.00488
3.825	0.31976	0.00269	0.3624	0.00577
3.85	0.31806	0.00317	0.36856	0.00398
3.875	0.3231	0.00341	0.36899	0.00489
3.9	0.31965	0.00288	0.36574	0.0056
3.925	0.31797	0.00296	0.37074	0.00549
3.95	0.31864	0.00307	0.36158	0.00536
3.975	0.32095	0.00315	0.36482	0.00535
4	0.32385	0.00298	0.36572	0.00478
4.025	0.31927	0.00335	0.37055	0.00475
4.05	0.31956	0.00326	0.36493	0.00605
4.075	0.31959	0.0028	0.36974	0.00627
4.1	0.31886	0.00322	0.36253	0.00593
4.125	0.32062	0.00334	0.36355	0.00419
4.15	0.31999	0.00361	0.36278	0.00561
4.175	0.31876	0.00302	0.36944	0.0055
4.2	0.32239	0.00298	0.36626	0.00554
4.225	0.32145	0.00291	0.36317	0.00633
4.25	0.31965	0.00252	0.37265	0.00622
4.275	0.31916	0.00277	0.36233	0.00446
4.3	0.31857	0.00313	0.36836	0.00621
4.325	0.3176	0.00309	0.36372	0.00456
4.35	0.31806	0.00288	0.37068	0.0053
4.375	0.31724	0.00339	0.36093	0.0055
4.4	0.32369	0.00345	0.36912	0.00564
4.425	0.32166	0.00311	0.36797	0.0055
4.45	0.32081	0.00285	0.36432	0.00535
4.475	0.31783	0.00286	0.36707	0.00531
4.5	0.32029	0.00331	0.36573	0.00531
4.525	0.32117	0.00312	0.3712	0.00772
4.55	0.31136	0.00317	0.36424	0.00564
4.575	0.31649	0.00309	0.3665	0.00565
4.6	0.31654	0.00274	0.35732	0.00713
4.625	0.31431	0.0031	0.36392	0.00639
4.65	0.31241	0.00409	0.35701	0.00599
4.675	0.31334	0.00233	0.37676	0.00556
4.7	0.31467	0.00362	0.36547	0.00673
4.725	0.31343	0.00307	0.36074	0.0066
4.75	0.31831	0.00303	0.36273	0.00517
4.775	0.31633	0.00394	0.35655	0.00572
4.8	0.31919	0.0026	0.35225	0.00696
4.825	0.31592	0.00283	0.3651	0.00444
4.85	0.31504	0.00338	0.36131	0.00595
4.875	0.31349	0.00348	0.35529	0.00617
4.9	0.31737	0.00322	0.35432	0.00604
4.925	0.31907	0.00328	0.36025	0.00451
4.95	0.31552	0.00341	0.35745	0.00503
4.975	0.31728	0.00379	0.36326	0.00574
5	0.31693	0.00349	0.35288	0.00578
5.025	0.31517	0.00299	0.36012	0.00584
5.05	0.31571	0.00326	0.35797	0.00498
5.075	0.30687	0.00331	0.35528	0.00544
5.1	0.3195	0.00318	0.35741	0.00645
5.125	0.31519	0.00342	0.36987	0.00639
5.15	0.31686	0.00365	0.36728	0.00501
5.175	0.31317	0.00338	0.35749	0.00545
5.2	0.31571	0.00385	0.36437	0.00906
5.225	0.31103	0.00357	0.35395	0.00699
5.25	0.31162	0.00312	0.36022	0.00509
5.275	0.31203	0.00351	0.35783	0.00537
5.3	0.31828	0.00406	0.36194	0.00515
5.325	0.32246	0.00405	0.36363	0.00673
5.35	0.31451	0.00344	0.35736	0.00604
5.375	0.30982	0.00351	0.359	0.00608
5.4	0.3139	0.00342	0.35759	0.00603
5.425	0.31838	0.00294	0.36461	0.00624
5.45	0.31206	0.00245	0.36416	0.00597
5.475	0.31525	0.00374	0.35367	0.00464
5.5	0.31197	0.00287	0.36135	0.00584
5.525	0.31422	0.00372	0.36115	0.00766
5.55	0.31071	0.00344	0.35636	0.0055
5.575	0.31012	0.00424	0.35372	0.00794
5.6	0.30531	0.00303	0.36698	0.00756
5.625	0.31015	0.00332	0.35049	0.00547
5.65	0.30991	0.00326	0.35503	0.00521
5.675	0.30803	0.00422	0.36564	0.00745
5.7	0.3075	0.00289	0.3536	0.00747
5.725	0.3076	0.00358	0.35435	0.00702
5.75	0.3121	0.00403	0.36526	0.00707
5.775	0.31202	0.00347	0.35313	0.00747
5.8	0.31257	0.00365	0.36705	0.00668
5.825	0.316	0.00324	0.36955	0.00744
5.85	0.311	0.00382	0.35829	0.00812
5.875	0.31178	0.00328	0.35228	0.00685
5.9	0.30792	0.00352	0.36002	0.00782
5.925	0.31133	0.00304	0.35553	0.00618
5.95	0.31092	0.00373	0.37462	0.00909
5.975	0.3127	0.00365	0.34985	0.00534
6	0.30947	0.0038	0.35807	0.00615
6.025	0.30967	0.00386	0.35092	0.00608
6.05	0.30456	0.00381	0.36299	0.0075
6.075	0.30975	0.00314	0.36388	0.00644
6.1	0.30525	0.00356	0.36329	0.00684
6.125	0.30696	0.00409	0.35873	0.00753
6.15	0.30796	0.0034	0.35752	0.00552
6.175	0.31253	0.00383	0.35264	0.00773
6.2	0.31625	0.00367	0.36388	0.00735
6.225	0.31113	0.00385	0.35838	0.00652
6.25	0.30988	0.00279	0.35769	0.00884
6.275	0.30844	0.00376	0.3509	0.00673
6.3	0.31076	0.00403	0.35044	0.00539
6.325	0.31014	0.00466	0.35938	0.00815
6.35	0.31155	0.00327	0.35809	0.00693
6.375	0.30696	0.00369	0.36563	0.00519
6.4	0.30992	0.00445	0.35892	0.00707
6.425	0.30634	0.00373	0.34191	0.00642
6.45	0.30863	0.00347	0.36637	0.0065
6.475	0.30744	0.00409	0.36871	0.00638
6.5	0.30821	0.00351	0.35207	0.00736
6.525	0.30869	0.00438	0.36079	0.00572
6.55	0.31064	0.00533	0.36332	0.00947
6.575	0.30337	0.00411	0.36543	0.00672
6.6	0.30719	0.00479	0.35563	0.00606
6.625	0.30457	0.00381	0.35744	0.0079
6.65	0.3087	0.005	0.35212	0.0074
6.675	0.30301	0.00335	0.35582	0.00629
6.7	0.31	0.00367	0.36055	0.00599
6.725	0.31029	0.00463	0.35041	0.00645
6.75	0.30742	0.00325	0.362	0.00887
6.775	0.30253	0.00513	0.34509	0.00552
6.8	0.30799	0.00371	0.34189	0.01039
6.825	0.30911	0.00452	0.36012	0.00686
6.85	0.30559	0.0034	0.35474	0.0105
6.875	0.30378	0.00497	0.34866	0.00769
6.9	0.30036	0.00438	0.35476	0.00672
6.925	0.30226	0.00449	0.35352	0.0061
6.95	0.31074	0.00374	0.35592	0.0066
6.975	0.30237	0.00388	0.3469	0.00921
7	0.31283	0.00379	0.36355	0.00798
7.025	0.30173	0.00484	0.36075	0.00765
7.05	0.30579	0.00445	0.35183	0.01036
7.075	0.30613	0.00392	0.34192	0.0072
7.1	0.30601	0.00432	0.3578	0.00757
7.125	0.30378	0.00404	0.35944	0.00853
7.15	0.30853	0.00437	0.35021	0.00677
7.175	0.30419	0.00425	0.36327	0.00829
7.2	0.30218	0.00411	0.36435	0.00965
7.225	0.30654	0.00439	0.35929	0.007
7.25	0.30615	0.00418	0.35775	0.00965
7.275	0.31043	0.00426	0.36082	0.00824
7.3	0.31124	0.00424	0.35442	0.00676
7.325	0.30634	0.00495	0.35332	0.00645
7.35	0.30231	0.00418	0.33978	0.00781
7.375	0.30971	0.00473	0.35022	0.00899
7.4	0.30544	0.0049	0.34238	0.00741
7.425	0.30275	0.00403	0.35468	0.00616
7.45	0.30649	0.00413	0.34401	0.00627
7.475	0.30819	0.00529	0.35656	0.00864
7.5	0.3004	0.00376	0.34148	0.00987
7.525	0.30431	0.00439	0.34503	0.0082
7.55	0.30443	0.00414	0.34686	0.00752
7.575	0.30594	0.00445	0.35478	0.00883
7.6	0.29951	0.00422	0.36725	0.00582
7.625	0.30454	0.00478	0.35571	0.00886
7.65	0.31267	0.00397	0.34885	0.00753
7.675	0.30354	0.00642	0.36016	0.00834
7.7	0.30447	0.00457	0.34719	0.00896
7.725	0.31081	0.00424	0.34367	0.00791
7.75	0.30986	0.00457	0.34683	0.00922
7.775	0.30454	0.00494	0.35437	0.00631
7.8	0.29736	0.00486	0.34136	0.0075
7.825	0.29822	0.00546	0.36696	0.00904
7.85	0.30465	0.00486	0.34978	0.00953
7.875	0.29672	0.00397	0.34273	0.00739
7.9	0.30731	0.00468	0.36246	0.00802
7.925	0.30207	0.00527	0.35908	0.00915
7.95	0.30874	0.00524	0.33982	0.00638
7.975	0.3071	0.00573	0.33777	0.00767
8	0.30069	0.00387	0.36672	0.01083
8.025	0.30556	0.00406	0.35608	0.00885
8.05	0.30407	0.00554	0.34731	0.00941
8.075	0.30141	0.00548	0.34893	0.0083
8.1	0.30351	0.00501	0.35328	0.00895
8.125	0.3023	0.00478	0.3489	0.00715
8.15	0.30274	0.0037	0.35256	0.00691
8.175	0.30154	0.00495	0.38677	0.01173
8.2	0.29489	0.00516	0.34979	0.00801
8.225	0.30434	0.00453	0.35358	0.00712
8.25	0.29399	0.00529	0.34863	0.01059
8.275	0.30778	0.00529	0.37503	0.0098
8.3	0.30189	0.00411	0.36168	0.01006
8.325	0.30407	0.0035	0.35565	0.00755
8.35	0.29206	0.00382	0.35076	0.00891
8.375	0.30069	0.00458	0.345	0.00667
8.4	0.30171	0.0057	0.35086	0.01013
8.425	0.30709	0.00471	0.34684	0.0078
8.45	0.30698	0.0043	0.36265	0.00925
8.475	0.29743	0.00567	0.35322	0.01054
8.5	0.3054	0.00561	0.34005	0.00839
8.525	0.30045	0.00486	0.36313	0.00984
8.55	0.30785	0.00534	0.36428	0.00892
8.575	0.30632	0.00557	0.34976	0.00975
8.6	0.29902	0.0054	0.33355	0.01014
8.625	0.30346	0.00509	0.35746	0.01045
8.65	0.30483	0.00428	0.33338	0.00909
8.675	0.29453	0.00547	0.34752	0.01107
8.7	0.30099	0.00636	0.35854	0.00737
8.725	0.30489	0.00507	0.35208	0.00942
8.75	0.29256	0.00539	0.35138	0.01027
8.775	0.30052	0.0056	0.34988	0.01083
8.8	0.30548	0.0055	0.34261	0.01052
8.825	0.30182	0.00622	0.35856	0.00792
8.85	0.304	0.00576	0.35299	0.01246
8.875	0.29562	0.00467	0.35689	0.00983
8.9	0.31109	0.00529	0.33712	0.00974
8.925	0.2947	0.00599	0.35224	0.01032
8.95	0.298	0.00464	0.35449	0.00908
8.975	0.31136	0.00491	0.3456	0.01149
9	0.30328	0.00446	0.36677	0.01313
9.025	0.30715	0.00443	0.35732	0.01086
9.05	0.30043	0.005	0.36093	0.01189
9.075	0.30006	0.00574	0.35044	0.00955
9.1	0.29783	0.00617	0.34211	0.00892
9.125	0.29885	0.00553	0.34751	0.01282
9.15	0.29198	0.00531	0.35	0.01092
9.175	0.29851	0.00565	0.34756	0.01368
9.2	0.3072	0.00634	0.34204	0.01179
9.225	0.296	0.00486	0.34573	0.0098
9.25	0.30828	0.00614	0.37069	0.01067
9.275	0.29605	0.00522	0.35093	0.00937
9.3	0.30261	0.00577	0.36296	0.00964

## Sheet: Fig. 2h
Starting Anisotropy
pooled data from 3 independent experiments
n= 45	n=32
PA	MA		Data Set	Test	n	min	Q1	median	Q2	max	D	Z	Asymp. Prob>|D|	p-value	significant
0.34559	0.38253		PA	Kolmogorov- Smirnov Test	45	0.32453	0.34671	0.35656	0.36793	0.37938	0.94653	4.09326	<0.0001	0.001	yes
0.3508	0.38797		vs
0.36133	0.39105		MA		32	0.37153	0.3899	0.40012	0.41175	0.42518
0.34256	0.39901
0.36782	0.37153
0.34599	0.40556
0.35905	0.41579
0.35913	0.40395
0.35209	0.3852
0.34981	0.39093
0.34189	0.38939
0.36805	0.38242
0.36805	0.40779
0.34471	0.41921
0.35888	0.39836
0.35649	0.40008
0.34869	0.4056
0.35977	0.40161
0.34358	0.40016
0.3682	0.40898
0.36834	0.39729
0.3507	0.39726
0.34818	0.42518
0.36323	0.37509
0.35656	0.38955
0.3736	0.39556
0.34743	0.42044
0.35362	0.41868
0.36032	0.41542
0.34505	0.40464
0.32968	0.41267
0.33912	0.42445
0.33161
0.35353
0.37013
0.35739
0.32453
0.36742
0.37135
0.36329
0.36992
0.37938
0.37193
0.35461
0.3735

## Sheet: Fig. 2i
Residual Anisotropy
pooled data from 3 independent experiments
n= 45	n=32
PA	MA		Data Set	Test	n	min	Q1	median	Q2	max	D	Z	Asymp. Prob>|D|	p-value	significant
0.27993	0.29976		PA	Kolmogorov- Smirnov Test	45	0.20906	0.26699	0.28536	0.29969	0.31751	0.78125	3.37852	<0.0001	0.001	yes
0.27698	0.30743		vs
0.26342	0.35092		MA		32	0.28662	0.31844	0.3397	0.3561	0.3751
0.20906	0.34191
0.28316	0.3057
0.2986	0.35688
0.30246	0.36873
0.2896	0.35075
0.29348	0.31131
0.29239	0.33582
0.28536	0.33682
0.30772	0.32815
0.29632	0.36741
0.26686	0.3751
0.28659	0.34044
0.26561	0.32993
0.28941	0.35373
0.29738	0.33945
0.28506	0.34956
0.31641	0.35702
0.30956	0.33505
0.26645	0.28662
0.26144	0.30699
0.30956	0.31518
0.2838	0.33995
0.31751	0.31867
0.26711	0.36476
0.25113	0.35945
0.28968	0.31837
0.27543	0.33816
0.26119	0.34748
0.27188	0.37019
0.26322
0.28033
0.30747
0.28414
0.25856
0.29885
0.30709
0.21665
0.28921
0.31195
0.30054
0.27298
0.30351

## Sheet: Fig. 2j
Depolarization Time
pooled data from 3 independent experiments
n= 45	n=32
PA	MA		Data Set	Test	n	min	Q1	median	Q2	max	D	Z	Asymp. Prob>|D|	p-value	significant
4.67768	7.01784		PA	Kolmogorov- Smirnov Test	45	2.26269	4.13553	5.4419	7.05296	20.5543	0.38958	1.68475	0.00467	0.01	yes
4.79767	14.1496		vs
10.4222	4.38336		MA		32	1.7216	3.31816	4.21709	6.00319	15.605
20.5543	4.50133
8.44476	5.9366
2.88286	3.24801
5.08276	3.42423
7.96385	1.7216
4.09259	5.07093
4.04506	3.54202
5.45585	3.33663
2.37777	6.02538
7.05786	3.84363
6.41891	2.65563
5.1396	3.82961
8.71961	2.70927
5.16047	3.67285
5.4419	4.37382
3.75394	2.76454
5.16663	9.41863
2.26269	3.92079
8.56034	15.605
6.57683	15.3892
3.53534	4.33333
6.29219	3.23355
2.43834	5.06195
7.94191	4.10084
8.2898	6.55367
6.6601	12.2752
7.04805	4.6025
6.07256	2.83492
4.63007	3.31201
5.64628
5.70551
3.73725
7.00283
5.28019
2.9304
3.94704
17.07
4.80086
4.17847
5.09073
6.17891
7.31062

## Sheet: Fig. 2m
FRET Efficiency (MDCK-II)
pooled data from 6 independent experiments
n=90	n=90
F7-NF-C-term	F7-NF-697		Data Set	Test	n	min	Q1	median	Q2	max	D	Z	Asymp. Prob>|D|	p-value	significant
11.5101	22.0904		F7-NF-C-term	Kolmogorov- Smirnov Test	90	9.09091	20.0813	22.1916	23.3926	26.9841	0.54444	3.65224	<0.0001	0.001	yes
20.3822	34.7134		vs
22.0945	34.8659		F7-NF-697		90	9.20967	20.6622	28.127	33.177	38.9241
20.3503	31.8471
24.6662	18.6268
23.2246	30.5822
22.8344	34.7134
22.7099	16.0305
21.7059	20.4328
23.3207	21.4195
22.2541	29.6402
22.7593	29.2574
19.1693	22.0447
22.5806	32.2581
22.1154	32.3718
19.0323	30.9677
20.1299	33.1169
22.411	30.747
16.129	16.4516
22.9032	35.4839
19.8718	26.3782
18.2472	21.8443
20.9677	29.9355
22.7302	29.8133
14.5161	25.5484
20.3483	22.9281
12.3661	34.8588
17.4603	16.4237
21.4286	25
22.9032	25.8065
9.09091	17.5649
19.1909	15.2104
23.7452	23.9704
16.6124	33.2248
24.8387	35.4839
21.2219	12.8617
22.7564	20.5128
11.0032	20.712
20.3226	22.5806
18.9711	31.1897
22.1537	28.0895
22.9299	28.6624
20.6452	19.3548
20.2454	31.256
19.5067	15.6118
23.463	37.2647
24.6875	36.5625
24.4808	35.494
19.8113	35.2201
15.5556	34.2857
23.4177	32.5949
25.429	37.2855
16.4557	38.9241
26.9841	23.2064
24.0506	28.1646
23.9748	14.8265
23.8095	24.0952
20.3822	37.4841
25.9615	18.2692
24.0587	28.8449
21.1538	18.9103
19.7068	18.241
24.9191	19.7411
20.8145	28.5714
20.9076	30.4052
22.3552	15.5613
21.8954	17.8758
21.0613	31.5427
22.8036	24.7416
24.1491	22.2042
22.5443	22.6409
21.6678	33.6835
24.6396	33.4862
21.6199	9.20967
23.6043	23.6043
24.026	24.6753
17.7461	10.9456
23.4743	33.1611
23.4819	27.9716
23.1266	24.7416
20.1681	34.0659
23.0769	35.3588
19.9357	14.791
22.2294	28.7103
23.3766	26.948
23.9617	37.6997
22.7273	12.3377
22.8275	37.6135
19.8461	29.7852
23.3842	35.6934

[truncated: 19 more sheets: Fig. 3b, Fig. 3e, Fig.3f, Fig. 3h, Fig. 3i, Fig. 4d, Fig. 4g, Fig. 5c, Fig. 5d, Fig. 5e, Fig. 5f, Sup.Fig. 3a, Sup.Fig. 3b, Sup. Fig. 5a, Sup. Fig. 5b, Sup. Fig. 5c, Sup. Fig. 5d, Sup. Fig. 7a, Sup. Fig. 7b]
